# Supplementary material for: Using refined methods to pick up mice: A survey benchmarking prevalence & beliefs about tunnel and cup handling
Source: PLoS One. 2023 Sep 7;18(9):e0288010. doi: 10.1371/journal.pone.0288010 (PMC10484434; doi:10.1371/journal.pone.0288010)
Supplement: S1 Table — This file contains the exact question and response options provided to participants in the refined handling survey, as well as the corresponding coded values, variable names, and scales. (XLSX) [file pone.0288010.s001.xlsx]

## Sheet: NAH_DataDictionary
Section	Scale	Variable Name	Question	Responses [Coded Value]
	Info Sheet/Consent	ResponseID	Record ID
		Consent	Documentation of Waived Signed Consent
	Inclusion criteria	Age	What is your age? (must be over 18)	Any value
		Inclusion_HandsOn	Do you currently work directly, hands-on with laboratory mice? (e.g., changing cages, performing procedures, examining, etc.)	Yes [1] No [2]
		Inclusion_HandsOff	Do you currently work indirectly, hands-off with laboratory mice? (e.g., designing studies or protocols, providing regulatory/IACUC oversight, etc.)
		Email	What is your email address? Note: Your privacy is important to us. Only 1-3 study staff will have access to your email address and it is collected only to link your responses to each other and send survey reminders. It will be unlinked from your responses and your file coded with an ID after data collection. If possible, please use an institutional email to help us verify your identify. However, …	Free response
		Consent_Resources	Would you like to receive emails about educational resources about picking up mice? (e.g., webinars, peer-reviewed publications, etc.)	Yes [1] No [2]
		Consent_Future	Do you agree to allow the researchers to use the contact information collected during this study to contact you about participating in future research studies?
	Segmenting information	Familiar_Institution	Are you familiar with your institution-wide policies on handling mice? (e.g., all mice must be handled via X or Y methods)
	Demographics & Work Information	Location	Where do you currently work?	USA [1] Europe [2] Canada [3] South America [4] Mexico [5] Asia [6] Africa [6] Australia/Oceana [7] Other [8]
		Country_Other	Where do you currently work? Other Text	Free response
		Role	Which best describes your current job role?	Animal caretaker or laboratory technician [1] Manager of an animal facility or laboratory [2] Researcher [3] Research Technician [4] Veterinarian [5] Veterinary Technician/Named Animal Care and Welfare Officer (NACWO) [6] IACUC/Ethical Review/Compliance Coordinator or Member [7] Other [8] - Fill In
		Role_Other	Which best describes your current job role? Other Text	Free response
		Years_WorkingMice	How many years have you worked with laboratory mice? Note: work is defined broadly and includes both hands-on and hands-off work from changing cages to designing studies or reviewing protocols)	Any value
		HighestEducation	What best describes your highest level of education/certification?	Graduate or Veterinary Degree (MS, Ph.D., DVM, MD, etc.)[1] Bachelor's Degree (4-year degree)[2] Associate Degree (2-year degree)[3] High School Diploma, GED, or equivalent[4] None of the Above [5]
		Institution_Type	At what type of institution do you currently work?	Academic (University, College, or Medical School)[1] Industry (Pharmaceutical, biotechnology company)[2] Contract Research Organization [3| Government[4] Other[5]
		Institution_Name	What is the name of the specific institution-site at which you currently work? (i.e., ClearOne - Salt Lake City or UC Santa Cruz) We will NOT include individual institution names or practices in any reports or communications. All data will be de-identified and summarized. This information is being asked to let us know how many independent institutions are represented in the responses from all ind…	Free response
	Familiarity	Familiarity	How familiar are you with non-aversive handling (ie., tunnel or cup handling) as a technique for picking up mice? Note: In this survey, non-aversive handling is defined as the practice of picking up mice with a tunnel or with cupped hands (instead of picking them up via the tail or scruff). (Photos property of NC3Rs)	Not at all [1] Slightly [2] Somewhat [3] Moderately [4] Very [5]
	Mouse Questions - Hands On	PMethods	What method(s) do you personally use to pick up mice from their cages?	Tail handling [1] Forceps [2] Tunnel handling [3] Cupping/Cupped Hands [4] Other [5]
		PMethods_Other	What method(s) do you personally use to pick up mice from their cages?	Free response
		PMethods_Forceps	How do you use forceps to pick up mice?	Tail [1] Scruff [2]
		PNAH_Percent	Approximately what percentage of mice do you pick up using non-aversive handling as the default method? Note: In this survey, non-aversive handling is defined as the practice of picking up mice with a tunnel or with cupped hands (instead of picking them up via the tail or scruff).	Any value
		PNAH_Exceptions	What, if any, are the instances/exceptions where you would NOT use non-aversive handling?	Free response
		PCages	On average, about how many cages of mice do you work with per day?	Any value
		PComments	Any comments? (leave blank if no comments)	Free response
	TPB - Personal - Barriers	PBarriers	What factors or circumstances, if any, make it difficult or impossible for you to use non-aversive handling to pick up mice?
	TPB - Personal - Advantages	PAdvantages	What do you believe are the advantages, if any, to you using non-aversive handling to pick up mice?
	TPB - Personal - Attitudes		Please answer the following questions about your beliefs and opinions about using non-aversive handling as a default. In this survey, non-aversive handling is defined as the practice of picking up mice with a tunnel or with cupped hands (instead of picking them up via the tail or scruff):
		PAtt_Good	Overall, I think using non-aversive handling to pick up mice is	Bad [1] to Good [7]
		PAtt_Useful	Overall I think using non-aversive handling to pick up mice is	Worthless[1] to Usefull[7]
		PAtt_Right	Overall I think using non-aversive handling to pick up mice is	The Wrong Thing to Do [1] to The Right Thing to Do[7]
		PAtt_Beneficial_Welfare	Overall, using non-aversive handling to pick up mice is beneficial to animal welfare.	Strongly disagree [1] Disagree [2] Somewhat disagree [3] Neutral [4] Somewhat agree [5] Agree [6] Strongly agree [7]
		PAtt_Beneficial_Science	Overall, using non-aversive handling to pick up mice is beneficial to scientific data quality.
		PAtt_Beneficial_People	Overall, using non-aversive handling to pick up mice is beneficial for people working with mice.
	TPB - Personal - Control		Please answer the following questions about your beliefs and opinions about you personally using non-aversive handling as the default method for picking up mice. In this survey, non-aversive handling is defined as the practice of picking up mice with a tunnel or with cupped hands (instead of picking them up via the tail or scruff):
		PControl_Confident	I am confident that I can use non-aversive handling to pick up mice if I want to.	Strongly disagree [1] Disagree [2] Somewhat disagree [3] Neutral [4] Somewhat agree [5] Agree [6] Strongly agree [7]
		PControl_UpToMe	Whether or not I use non-aversive handling to pick up mice is completely up to me.
		PControl_Efficacy	For me to use non-aversive handling to pick up mice is	Extremely difficult [1] Moderately difficult [2] Slightly difficult [3] Neither easy nor difficult [4] Slightly easy [5] Moderately easy [6] Extremely easy [7]
	TPB - Personal - Norms		Please answer the following questions about your beliefs and opinions about you personally using non-aversive handling as the default method for picking up mice. In this survey, non-aversive handling is defined as the practice of picking up mice with a tunnel or with cupped hands (instead of picking them up via the tail or scruff):
		PNorms_Stakeholders	In my professional environment, most stakeholders who are important to me think that I should use non-aversive handling to pick up mice	Strongly disagree [1] Disagree [2] Somewhat disagree [3] Neutral [4] Somewhat agree [5] Agree [6] Strongly agree [7]
		PNorms_Pressure	I feel under professional pressure to use non-aversive handling to pick up mice
		PNorms_Expected	It is expected of me to use non-aversive handling to pick up mice
	TPB - Personal - Intentions		Please answer the following questions about your beliefs and opinions about you personally using non-aversive handling as the default method for picking up mice. In this survey, non-aversive handling is defined as the practice of picking up mice with a tunnel or with cupped hands (instead of picking them up via the tail or scruff):
		PIntention_Anticipate	In the next year, I anticipate using non-aversive handling to pick up mice.	Strongly disagree [1] Disagree [2] Somewhat disagree [3] Neutral [4] Somewhat agree [5] Agree [6] Strongly agree [7]
		PIntention_Want	In the next year, I want to use non-aversive handling to pick up mice.
		PIntention_Intend	In the next year, I intend to use non-aversive handling to pick up mice.
		PIntention_Percent	In the next year, what percentage of mice do you expect to pick up using default non-aversive handling?	Any value
	TPB - Personal - Comments	PComments_TPB	Any comments?	Free response
	Mouse Questions - Institutional	IMethods	At your institution, what are the approved methods for picking up mice from their cages? (check all that apply)	Tail handling [1] Forceps [2] Tunnel handling [3] Cupping/cupped hands [4] Other [5] - Fill in
		IMethods_Forceps	At your institution, how are forceps approved to be used to pick up mice?	Tail [1] Scruff [2]
		INAH_Percent	At your institution, approximately what percentage of mice are picked up using non-aversive handling as the default method? Note: In this survey, non-aversive handling is defined as the practice of picking up mice with a tunnel or with cupped hands (instead of picking them up via the tail or scruff).	Any value
		INAH_Exceptions	What, if any, are the approved instances/exceptions to NOT use non-aversive handling to pick up mice?	Free response
		ICages	On average, about how many cages of mice does your institution have?	Any value
	TPB - Institutional - Barriers	IBarriers	What factors or circumstances, if any, make it difficult or impossible for your institution to use non-aversive handling to pick up mice?	Free response
	TPB - Institutional - Advantages	IAdvantages	What do you believe are the advantages, if any, for your institution to use non-aversive handling to pick up mice?
	TPB - Institutional - Attitudes		Please answer the following questions about your beliefs and opinions about your institution as an institution using non-aversive handling the default method for picking up mice. In this survey, non-aversive handling is defined as the practice of picking up mice with a tunnel or cupped hands (instead of picking them up via the tail or scruff):
		IAtt_Good	Overall I think that my institution using non-aversive handling to pick up mice is	Bad [1] to Good [7]
		IAtt_Useful	Overall I think my institution using non-aversive handling is to pick up mice is	Worthless[1] to Usefull[7]
		IAtt_Right	Overall, I think my institution using non-aversive handling is to pick up mice is	The Wrong Thing to Do [1] to The Right Thing to Do[7]
	TPB - Institutional - Control		Please answer the following questions about your beliefs and opinions about your institution as an institution using non-aversive handling the default method for picking up mice. In this survey, non-aversive handling is defined as the practice of picking up mice with a tunnel or cupped hands (instead of picking them up via the tail or scruff):
		IControl_Confidence	I am confident that my institution could use non-aversive handling to pick up mice is.	Strongly disagree [1] Disagree [2] Somewhat disagree [3] Neutral [4] Somewhat agree [5] Agree [6] Strongly agree [7]
		IControl_UpToMe	Whether or not my institution uses non-aversive handling to pick up mice is completely up to me.
		IControl_Efficacy	Overall, for my institution to use non-aversive handling to pick up mice is	Extremely difficult [1] Moderately difficult [2] Slightly difficult [3] Neither easy nor difficult [4] Slightly easy [5] Moderately easy [6] Extremely easy [7]
	TPB - Institutional - Norms		Please answer the following questions about your beliefs and opinions about your institution as an institution using non-aversive handling the default method for picking up mice. In this survey, non-aversive handling is defined as the practice of picking up mice with a tunnel or cupped hands (instead of picking them up via the tail or scruff):
		INorms_Stakeholders	In my professional environment, most stakeholders who are important to me think my institution should use non-aversive handling to pick up mice.	Strongly disagree [1] Disagree [2] Somewhat disagree [3] Neutral [4] Somewhat agree [5] Agree [6] Strongly agree [7]
		INorms_Pressure	I feel under professional pressure that my institution use non-aversive handling to pick up mice.
		INorms_Expected	It is expected that my institution use non-aversive handling to pick up mice.
	TPB - Institutional - Intentions		Please answer the following questions about your beliefs and opinions about your institution as an institution using non-aversive handling the default method for picking up mice. In this survey, non-aversive handling is defined as the practice of picking up mice with a tunnel or cupped hands (instead of picking them up via the tail or scruff):
		IIntention_Anticipate	In the next year, I anticipate that my institution will use non-aversive handling to pick up mice.	Strongly disagree [1] Disagree [2] Somewhat disagree [3] Neutral [4] Somewhat agree [5] Agree [6] Strongly agree [7]
		IIntention_Want	In the next year, I want my institution to use non-aversive handling to pick up mice.
		IIntention_Intend	In the next year, I intend for my institution to use non-aversive handling to pick up mice.
		IIntention_Percent	Overall, in the next year at your institution, what percentage of mice do you expect be picked up using default non-aversive handling?	Any value
	TPB - Institutional - Comments	IComments_TPB	Any comments?	Free response
	Knowledge Quiz	Knowledge_Science	Picking up mice by the tail can affect some scientific outcomes including physiology and behavior.	True [1] False [0]
		Knowledge_Welfare_NAHGood	Picking mice up with a tunnel or cupped hand is beneficial to animal welfare (as measured by BOTH behavior and physiology).
		Knowledge_Research	There are multiple high-quality studies supporting the welfare benefits of using non-aversive handling to pick up mice.
		Knowledge_Tunnel	For the purposes of tunnel handling, it is beneficial to have a tunnel in each cage.
		Knowledge_Habituate	Very brief handling (2s) is sufficient to familiarize mice with tunnel handling, even when experienced only during cage cleaning.
		Knowledge_TailBad	Picking up mice by the tail does NOT compromise animal welfare.	True [0] False [1]
		Knowledge_Strains	For some strains of mice, tunnel handling is not effective and therefore it is necessary to pick them up by the tail.
		Knowledge_Restraint	Restraining mice by the tail & scruffing them (e.g., for procedures) counteracts the positive effects of non-aversive handling.
		Knowledge_Injections	Giving mice intraperitoneal injections counteracts the positive effects of non-aversive handling.
		Knowledge_Anesthesia	Short isoflurane anesthesia counteracts the positive effects of non-aversive handling.
	Info Gathering	Resources_NAH	Which of the following resources, if any, have you used to learn about non-aversive handling to pick up mice? (check all)	Peer-reveiwed manuscript(s) [1] A technical article such as LAS Pro or blog on Scientist. com [2] NA3RsC's newsletter, webpage, or webinar on non-aversive mouse handling (na3rsc.org, MSMR, AALAS, etc.) [3] NC3Rs hub on 'How to pick up a mouse' [4] Other webpage, webinar conference, or workshop [5] Colleagues [6] Other [7] - Fill In
	Final Block	Single_Factor	What is the single most important factor that has enabled your institution to adopt non-aversive handling methods?	Free response
		Comments_Final	Do you have any final comments you would like to share with us about aversive handling, this survey, or otherwise? If so, please comment here.
