# Supplementary material for: Using refined methods to pick up mice: A survey benchmarking prevalence & beliefs about tunnel and cup handling
Source: PLoS One. 2023 Sep 7;18(9):e0288010. doi: 10.1371/journal.pone.0288010 (PMC10484434; doi:10.1371/journal.pone.0288010)
Supplement: S2 Table — This file contains one sheet per type of qualitative question asked to survey participants (barriers, advantages, exceptions, and enablers). Each sheet contains the theme name, number and percentage of total respondents (for both individuals and institutions), description of the theme, key phrases, and representative quotes. (XLSX) [file pone.0288010.s002.xlsx]

## Sheet: Barriers
Theme	Individual Responses (% of 181 total responses)	Institutional Responses (% of 173 total responses)	Description	Key Phrases	Representative Quotes
Time	56 (31%)	71 (41%)	Decreased use of NAH due to time discrepancies	not enough time, limited time, amount of time, little time, longer	"being in a rush, since it sometimes takes a bit longer.", "the time we are given to complete tasks and move on to the next study makes techniques that take time difficult to use.", "Non-aversive methods can be more time consuming"
Time General	39 (22%)	42 (24%)
Quantity of Mice	15 (8%)	19 (11%)	NAH affected by quantity of rodents	number of rodents, volume, too many, large size, quantity	"Too many mice", "A lot of cages and/or rooms to change", "Would be difficult to implement in an institution with 21,00 mouse cages.", "It also slows us down. My usual cohort of animals is 100. Using the tail is much faster than cupping. "
Staffing	5 (3%)	12 (7%)	Quantity of staff impacting the use of NAH	staff availability, limited staff, manpower, staff to cage ratio	"Limited staff to perform husbandry duties, leading to the neccessity to work quicker", "We are experiencing a severe staff shortage so once we have enough staff training for non aversive handling will be fully implemented."
Mice (Misconception)	65 (36%)	21 (12%)	Anything involving problems with rodent handling	not handled much, irritate, nervous, unsocial, run away, aggressive	"Some of the animals in our studies cannot live housed with a tunnel (they have a hut, but it does not have a floor).", "When mice don't run into the tunnel", "sometimes the mice are so hyperactive they run away or jump from the tunnel."
Mice General (Misconception)	15 (8%)	4 (2%)
Novel (Misconception)	13 (7%)	7 (4%)	Rodents are not accustomed, not trained, difficulty training	accustomed, habituated, used to, conditioned, acclimated, novel	"This handling method has not been widely implemented yet and so only few mice are accustomed to non-aversive handling.", "when the mice are scared, when first handled on arrival, they might not be used to being handled"
Harm to Rodents/No benefit from NAH (Misconception)	11 (6%)	4 (2%)	Fear of harming rodents making use of NAH less likely; or belief that tail handling isn't aversive/NAH has no benefit	harm, injure, damge, hurt, safest (for rodent), stress	"Animal care techs are worried about injuring mice if they use a cup (this has occurred at our institution)", "I feel cupping can stress the animals as much because you have your hand in the cage, chasing them around to pick them up."
Jumpy/Escape (Misconception)	36 (20%)	9 (5%)	Jumpy mice or fear/experience of mice escaping	jump, jumpy, popcorn mice, escape, fall, catch	"'Jumpy' mice and biohazard mice are risky to cup so I will likely use tail capture until we can get tunnels added to the SOP. ", "If the mice are jumpy it may be impossible to use non-aversive handling", "Aggressive mice and hoppers"
Mouse Strain (Misconception)			Specific mouse strains/phenotypes	strain, transgenic
Research Procedures	58 (32%)	18 (10%)	Decreased use of NAH due to research interference	limit, undergoing, research	"Not wanting to harm any animals or damage any studies being done with the animal.", "While I am in favor of less stress there is a reality to a real research project needing data in a specified fashion",
Research Procedures General	4 (2%)	2 (1%)
Research Biosecurity	6 (3%)	3 (2%)	Barriers to NAH due to biosecurity requirements	BSC, biohazard, biosafety, biosecurity, isolation	"The study requiring forceps for challenged mice with a zoonotic. ", "Some BSL projects. I want to minimize potential exposure, especially if the animal is very bitey", "Using forceps to pick up infectious or immunocompromised mice is the approved method."
Procedure (Misconception)	49 (27%)	14 (8%)	Procedure and exams seems impossible with NAH	injections, blood draw, trim teeth, IP injection, other procedure	"Eventually I need to grab them by the tail for dosing, bleeding, or scruffing.", " Ear tagging, footpad tattoos, sexing, and giving veterinary treatments require the use of scruffing or lifting of the tail to see the genitals to perform the tasks. "
Exam (Misconception)			Health checks seem impossible with NAH	health check
Cranial implants/head caps			Unable to use tunnels with animals that have cranial implants/head caps
Personnel Barriers	26 (14%)	70 (40%)	Anything preventing personnel from using NAH techniques	habit, reflex, hard not to	"Consistency between technicians work practices. Technicians not always following approved standards.", "force of habit", "I have done tail handling for year and I'm still retraining myself for it not to be my first reflex."
Personnel Barriers General	5 (3%)	6 (4%)
Buy-in	12 (7%)	46 (27%)	Unwillingness or indifference of personnel/management	on board, not palatable, interest, support, resistance, convince	"Challenge is to onboard research teams to do the same.", "Also, even if our department changed to this method for cage change, health assessments, we would need to convince PI labs to as well. ", "Unsupportive animal care staff or limited staff"
Official Approval	7 (4%)	10 (6%)	Lack of approval and buy in from management	permission, allow, approval, mandate, SOP, protocol, support	"Our policies and procedures are clear in stating that we are to only use forceps when moving mice", "We have several different affiliate research centres and it can be difficult to emplement new ways of working as they each have to agree to the new SOPs."
Researcher/PI Buy-in			PIs/researchers not on board with implementing NAH
Training	10 (6%)	31 (18%)	Lack of preparedness in the skill of non aversive handling	skill, training, accessibility, learn, familiarity, lack of awareness	"As for the cupping technique, there is no good reason, apart from the fact that I have not have any opportunity to practice.", "We would need to change our training method and have better ways to disinfect hands/cups between cages"
Safety	22 (12%)	20 (12%)	Anything involving possible injury to personnel	safety, protection, risky	"'Jumpy' mice and biohazard mice are risky to cup so I will likely use tail capture until we can get tunnels added to the SOP. ", "If the mice are jumpy it may be impossible to use non-aversive handling", "Aggressive mice and hoppers"
Safety General	-	1 (1%)
Biosecurity	8 (4%)	11 (6%)	Seperation of mice necessary for biosecurity measures	biosafety, biosecurity, biohazardous, BSC, infectious	"Even if a tunnel becomes accepted practice within the isolators, forceps will likely still be used to capture the mice when working in the BSC.", "we work with infectious disease we don't want a lot of surface contact with animals if we can avoid it"
Injury (Misconception)	14 (8%)	8 (5%)	Anything involving possible injury to personnel	allergies, injury, biting, zoonotic dieseases, safest,	"Moving these mice by the tail or with forceps is safest for both the animals and the handler in this instance.", "cupping can lead to being bit.", " need to restrain animals so they will not bite me during examination and treatment."
Materials	29 (16%)	37 (21%)	Problems with tools required for non aversive handling	lack of tunnels, no space for tunnels, not enough room	"Cost to purchase sturdy cage wash safe tunnels as institution- wide enrichment", "large shipping crates make receiving animals with tunnels or cupped hands very difficult","Difficulty in having the storage space for using tubes to transport"
Materials General	5 (3%)	8 (5%)
Lack Materials	20 (11%)	22 (13%)	Do not have materials needed	tunnels, cups, lack, need	"We do not have tunnels yet that can be used in all our animal facility procedures.", "Lack of a consistent intra-cage tunnel or domed hut within each mouse cage."
Material Sanitation	6 (3%)	12 (7%)	Difficult or impossible to keep NAH materials clean	disinfectant, contamination, clean, dirty	"keeping a cup clean between cages", "Difficult to disinfect tunnels or cups/scoops thoroughly and not have them soaking wet with disinfectant. ", "Concerns for cross contamination in the use of a instrument for moving animals from cage to cage"
Material Cost			Having funds to acquire materials for NAH allow for its use
Small Cages/Not enough space for NAH			Cages are too small to accomodate NAH; space is limited when working in a hood
No Barriers	16 (9%)	22 (13%)	Anything involving no barriers to using NAH	No barriers, there are none, not at all, no obstacles	"none I guess", "No factors make this technique impossible.", "There is no problem for my institute to use such technique"
Chasing Mice	6 (3%)	0 (0%)	Chasing mouse around cage and improperly using NAH	chase, run around cage	"I feel cupping can stress the animals as much because you have your hand in the cage, chasing them around to pick them up.", "It is difficult to get them as they run around the cage"
General Biosecurity			Nonspecific biosecurity responses (not clear if related to safety or research)

## Sheet: Advantages
Theme	Individual Responses (% of 179 total responses)	Institutional Responses (% of 175 total responses)	Description	Key Phrases	Representative Quotes
Research Benefits	31 (17%)	57 (33%)	Anything involving the improvement of study results	better data, good results, improve results, better models	"research less affected by potential handling stress", "reducing stress, therefore improving animal well being and decreased extraneous research variables"
Research Benefits General	19 (11%)	50 (29%)
Research Biosecurity	3 (2%)	2 (1%)	Benefits the research by improving biosecurity	biosecurity, cross-contamination, pathogen transfer	"Less stress on animal and limits cross any smells associated to the handler.", " "less direct contact with urine allergens if using a cup (i.e. the mouse doesn't pee directly on the animal handler) "
Research Procedures	9 (5%)	7 (4%)	Benefits the research by improving procedures	procedures, weights, measurements, safer, anesthesia	"Makes it easier and less stressful when performing procedures.", "We perform many techniques on rodents without anesthesia so a calm animal is much easier to work with.", "The staff and researchers become used to the mice quicker."
Personnel Benefits	33 (18%)	44 (25%)	Anything involving benefits to the handler specifically	enrichment for the researchers/ staff	"Makes our institutions reputation even better in our industry when we can show that we practice gentle handling, and practice kindness and non aversive techniques with our animals as opposed to callousnous and disregard for our animals lives."
Personnel Benefits General	-	8 (5%)
Benefit Personnel Emotions	12 (7%)	19 (11%)	Benefits to personnel due to emotional affects	improved well-being, stress relief, less fear, safe, happy	"Causes less emotional stress to mice and staff", "Lower human handler stress", "Yes for psychological positive impact", "To promote animal welfare and to improve job satisfaction for the employees."
Time	7 (4%)	5 (3%)	NAH helps to improve personnel's time	quicker cage changes, it may seem faster	"Possibly quicker changing once adjusted ergonomic improvements", "The colony presents less aggression overall so work can happen faster.", "Could also provide some added speed if able to transfer multiple mice at a time between cages."
Decrease Personnel Injury	11 (6%)	11 (6%)	NAH helps reduce personnel injury risk	better to work with, tolerant of handlers, mice less likely to bite	"Less aversive response in general to being handled by humans = less bite wounds, less cage escapes. More positive experience overall.", "Keeps the animals calm, keeps the technicians calm and can prevent injuries (i.e: bites)."
Handling Benefits	57 (32%)	43 (25%)	Anything involving an increase in the ease of handling mice	acclimate, habituate, easier to handle, ease, accustomed, adapted	"easier handling", "They are less stressed and more easy to cooperate.", "Everyone treats all the mice the same way no matter who is changing in a given room on a given day."
Handling Benefits General	10 (6%)	6 (3%)
Benefit Handler	15 (8%)	13 (7%)	Benefits to the handler ONLY during handling	mice tolerant of handlers, mice less likely to bite, better to work with	"it can decrease the stress related to handling mice", "My mice are happy. They come to me when I come into the room. I think I do better research because there is not a severe background stress.", "more willing to let you pick them up next time."
Benefit Mice	20 (11%)	5 (3%)	Positive mice benefits ONLY during handling	calm, comfortable with being handled, enjoy being handled	"Yes, mice stay calmer, lots of the time they go into their tunnel if that's part of their enrichment and can be passed easily to their new cage without any touching."
Benefit Both	7 (4%)	4 (2%)	Benefits to BOTH the handler and mice during handling	positive interaction, both benefit, less stress for both, both enjoy	"Happier mice and happier techs (I particularly like the interaction when the mice volutarily climb on to an offered hand- and are sometimes reluctant to 'dismount')!"
Bond	3 (2%)	5 (3%)	The bond between handler and mice	connection, relationship, bond, trust	"improved human-animal bond", "increasing caretaker-animal bond", "More connection between animal and handlers/care takers"
Mouse Welfare Benefits	140 (78%)	128 (73%)	Increase in mice well-being and mice positive mice emotions	health, quality of life, well-being, welfare, happy, calm	"I think this is great welfare for the mice", "improved animal welfare conditions supported by science; would support public-facing statements claiming we have high animal welfare standards"
Mouse Welfare General	26 (15%)	44 (25%)
Decrease Stress in Mice	120 (67%)	88 (50%)	Decreasing mice stress levels	less, decrease, reduce, relieve, low stress, anxiety, fear	"less stress for the animal", "Happier mice are more managable mice, make procedures easier and safer, and are less likely to exhibit stereotypies."
Mice Enrichment	1 (1%)	0 (0%)	Giving mice enrichment	enrichment, enrich, mimics social behavior, stimulate, play	"The rodents are more curious, explorative, and less fearful or stressed upon opening a cage."
Decrease Injury in Mice	13 (7%)	9 (5%)	NAH helps reduce injury to mice	more unlikely for mice to get any injuries, safer, fewer escapees	"Avoid injury, distress, disorientation", "It could make the mice less stressed upon handling and prevent any potential injuries. "
No Benefits	3 (2%)	9 (5%)	Anything involving no benefits to mice	none, indifferent, unsure of benefits	"none, too many other more significant issues with higher priority"
Unaware of Advantages	6 (3%)	3 (2%)	Lack of knowledge over the advantages of NAH	unsure, don't know, no idea, not aware, no advantage, not familiar	"I'm not sure"

## Sheet: Exceptions
Theme	Individual Responses (% of 131 total responses)	Institutional Responses (% of 69 total responses)	Description	Key Phrases	Representative Quotes
Time	13 (10%)	2 (3%)	Not enough time to use NAH, enough time to use NAH	time, not enough time, consuming, little time, speed, longer	"Previously conducted a study on non aversive methods and the time for the methods were more time intensive", "Non-aversive methods can be more time consuming"
Time General	11 (8%)	2 (3%)
Quantity of mice	2 (2%)	0 (0%)	Quantity of mice impacting the use of NAH	too many mice, not enough staff for number of mice	"volume of animals to be moved with many cages"
Mice (Misconception)	66 (50%)	25 (36%)	Anything involving problems with rodent handling	not handled much, irritate, nervous, unsocial, run away, aggressive	"In my experience, mice are equally unlikely to be picked up by a or with both cupped hands.", "When mice don't run into the tunnel","sometimes the mice are so hyperactive they run away or jump from the tunnel."
Mice General (Misconception)	2 (2%)	-
Novel (Misconception)	13 (10%)	2 (3%)	Issues with rodents accustom level to NAH	accustomed, habituated, used to, conditioned, acclimated, novel	"This handling method has not been widely implemented yet and so only few mice are accustomed to non-aversive handling.", "when the mice are scared, when first handled on arrival, they might not be used to being handled"
Jumpy/Escape (Misconception)	29 (22%)	12 (17%)	No NAH due to jumpy mice or fear/experience of mice escaping	jump, jumpy, popcorn mice, escape, fall, catch	"'Jumpy' mice and biohazard mice are risky to cup so I will likely use tail capture until we can get tunnels added to the SOP. ", "If the mice are jumpy it may be impossible to use non-aversive handling"
Aggressive (Misconception)	16 (12%)	4 (6%)	Aggressive mice preventing use of NAH	aggressive, aggressive mouse, aggressive strain	"use of aggressive strains", "Aggressive or extremely active behavior.", "Mice where this causes a more averse reaction"
Mouse Condition (Misconception)	12 (9%)	8 (12%)	Specific mouse condition i.e. strain/age/injury/pregnant, etc...	with babies, weaning, breeder, implant, size, wound, strain	"Nearly all applications except when handling young unweaned mice or moving litters", "Injury to scruff or hind limbs", "Neonatal pups, animal too large to fit in tube", "Any young adult/adult mouse over 21 days of age"
Exam/Procedures	41 (31%)	14 (20%)	Examinations or procedures difficult to perform with NAH	examinations, procedures	"I would need to restrain mice for a complete physical exam (for example, to check teeth, or palpate the abdomen).", "get a closer look at a particular anatomic area and the mouse is too fractious to allow that with non-aversive handling."
Exam/Procedures General	11 (8%)	-
Procedure	27 (21%)	12 (17%)	Procedure/research technique difficult to perform with NAH	injections, blood draw, trim teeth, IP injection, other procedure	"If any technical handling (blood draws etc) is needed or if there is a health concern that requires more restraint. ", "Teeth trims, nail trims, subcutaneous injections, IP injections, Oral gavage all require scruffing technique"
Veterinary Exam	5 (4%)	3 (4%)	Veterinary or health exams specifically difficult with NAH	veterinary exam, veterinarian, examination, health check	"Close veterinary examination, particularly of the head area ", "When doing a veterinary full examination on mouse"
Personnel Barriers	7 (5%)	7 (10%)	Anything preventing personnel from using NAH techniques	preference, habit, teaching	"I prefer to pick up by the tail", "Or when I am giving a manipulation course on how to handle mice and show the different ways of handling the mice.", "Teaching methods for picking animals"
Personnel Barriers General	5 (4%)	7 (4%)
Habit	2 (2%)	4 (6%)	NAH not used due to habit of personnel	habit, preference, default, choice, personal preference	"The default method for picking up all mice is at the base of the tail. For sick mice, I may cup them with my hands to pick them up. Once picked up, mice are simply placed on the palm of my hand for examination."
Safety	12 (9%)	21 (30%)	Decreased NAH use due to percieved decrease in safety	safety, protection, risky	"If it impacts health or safety of employee or animal", "personal safety", "human safety"
Safety General	-	3 (4%)
Biosecurity	12 (9%)	18 (26%)	Anything involving decreased NAH for biosecurity measures	biosafety, biosecurity, biohazardous, BSC, infectious	"Our facility has not adopted tunnel handling so germ-free mice in isolators are typically picked up by the base of the tail using forceps. Outside of the gnotobiotic rooms, I try to use cupping unless they are a particularly jumpy strain."
Materials	13 (10%)	2 (3%)	Anything involving problems with tools required for NAH	tunnel, cup, tube, materials	"if unable to pick up via cupping or tube", "only if the tunnel didn't fit into the area where the mouse is to be picked up"
Materials General	3 (2%)	-
Lack Materials	3 (8%)	2 (3%)	Do not have materials needed	tunnels, cups, lack, need	"If we don't have a tunnel to use. We also use huts in our cages, so when we pick the huts up, the mice are exposed and we just pick them up by the tail or cup with our hands."
No Instances	10 (5%)	27 (39%)	No instances where NAH would not be used, it is always used	NAH always used, always cup handle or tunnel handle	"there are no instances, all mice are cup or tube handled"
No Refined Handling Use	6 (2%)	23 (33%)	NAH is not required/other methods are the standard	No instances, no NAH use, always tail handle	"Handling via tail pick up/forceps is still the default."

## Sheet: Enablers
Theme	% of 81 total responses	Description	Key Phrases	Representative Quotes
Time	5 (6%)	Increased use of NAH due to time discrepancies	time, limited time, amount of time, little time, more time	"Quantity of tunnels, time that implies caging routine if tunnel handling is use.", "Full staff as well as a balanced work load."
Time General	3 (4%)
Quantity of Mice	1 (1%)	NAH affected by quantity of rodents	number of rodents, volume, amount, many, size, quantity	"The amount of studies/animals, limited ressources."
Staffing	1 (1%)	Quantity of staff impacting the use of NAH	more staff, staff availability, manpower, staff to cage ratio	"So far, we are only enabled for a very small percentage of mice. It is a question of number of personnel, autoclave capacity and, unfortunately, in the end: money."
Mice	23 (28%)	Any enabling factors involving the mice	mood, behavior, certain strains, accustomed	"The positive effect that has in the animals.", "Proof that it is easy and beneficial to their mice and research", "Health of the neonates. Reducing foreign smells so there is higher survival rate."
Mice General	4 (5%)
Welfare	16 (20%)	Rodents are not accustomed, not trained, difficulty training	improved welfare, benefit, mood, less stress	"a genuine desire to improve animal welfare", "The generally high concern for animal welfare", "hiring staff that value the method and want to improve the welfare of the animals"
Species specific	3 (4%)	Need or cooperation by specific mice species	strains, young, old, jumpy, immunocompromised, accustomed	"Wild-Type mice are cupped due to their activity level and shorter tails.", "having more species that requires this technique", "Mouse or rat strains difficult to handle by other means."
Research	6 (7%)	Increased use of NAH due to research benefits	limit, undergoing, research, better data, reliable	"Interest by the animal facility staff and interest from researchers to have docile well behaved animals for behavior studies.", "Proof that it is easy and beneficial to their mice and research"
Personnel Interest	46 (57%)	Personnel interest and cooperation allowing use	buy-in, interest, managers, cooperation,	"Communication and working out practical challenges", "Full staff as well as a balanced work load."
Personnel Interest General	3 (4%)
Buy-in	25 (31%)	Willingness and interest of personnel/management/team	palatable, interest, recognition, motivation, attitude, support	"The buy-in from the veterinary care group as we provide training to facility and research staff.", "staff buy in to the method"
Official Buy-in	14 (17%)	Buy in from management (vets, directors, IACUC) and protocols	official, SOP, protocols, institution, managers	"Willingness of management to provide the tools and training to use non aversive handling.", "Our head vet made it compulsory for animal handlers to use tube handling.", "Higher level administrative buy-in"
Training	21 (26%)	Preparedness/training and education in the use of NAH	skill, training, accessibility, learn, familiarity, accessibility	"We really need to work with the training coordinator to change people's habits if we are to make any progress on this", "teaching new starters from the beginning to use methods such as cupping so it become the norm"
Leadership	7 (9%)	NAH implemented due to strong leadership/leaders	leaders, individual action	"Continued encouragement from staff such as myself who have attended conferences and webinars to learn about various options for non-aversive handling.", "The most important factor would be having champions take on this important task"
Safety	1 (1%)	Anything involving using NAH to increase safety	safety, protection, risky	"risk of jump on floor."
Materials	8 (10%)	Acquired the tools/money required for NAH use	tunnels, cups, available	"tunnels in the cage"
Materials General	1 (1%)
Lack Materials	6 (7%)	Do not have materials needed	tunnels, cups, lack, need	"We already had tunnels so is easy to add one to cage. Then is easy to demonstrate in person how to use them.", "availability of supplies and training", "We have tunnels we use for rats."
Material Cost	1 (1%)	Having fundsto acquire materials for NAH allow for its use	disinfectant, contamination, clean, dirty	"So far, we are only enabled for a very small percentage of mice. It is a question of number of personnel, autoclave capacity and, unfortunately, in the end: money."
Not Implemented	25 (31%)	NAH have not been implemented in their institution	No NAH use, not implemented, do not use	"I don't believe the institution has adopted non-aversive handling."
